# Supplementary material for: Development of Snake Fungal Disease after Experimental Challenge with Ophidiomyces ophiodiicola in Cottonmouths (Agkistrodon piscivorous)
Source: PLoS One. 2015 Oct 15;10(10):e0140193. doi: 10.1371/journal.pone.0140193 (PMC4607413; doi:10.1371/journal.pone.0140193)
Supplement: S1 File — (XLSX) [file pone.0140193.s001.xlsx]

## Sheet: qPCR_Swab
	Day -14	Day -7	Day 3	Day 7	Day 10	Day 13	Day 16	Day 19	Day 22	Day 25	Day 28	Day 31	Day 34	Day 37	Day 40	Day 43	Day 46	Day 49	Day 52	Day 55	Day 58	Day 61	Day 64	Day 67	Day 70	Day 73	Day 76	Day 79	Day 82	Day 85	Day 88
AP-01	0	0	0	0	0	0	0	0	0	0	0
AP-02	0	0	538.81	646.366	0	0	0	0	0	0	0	0	0	0	0	0	0	0	0	0	0	0	0	0	0	0	0	0
AP-03	0	0	2081.52	4889.6	400.866	201.594	474.142	26353.7	10818	0	0	485.68	146.563	0	356.857	0	206.15	0	0	0	263	0	0	0	0	0	0	0	0
AP-04	0	0	3524.28	2976.56	403.955	0	200.126	658.84	337	0	0	0	0	0	0	0	0	0	0	0	0	0	0	0	0	0	0	0	0	0	0
AP-05	0	0	1136.43	2016.06	729.522	202.332	605.428	1119.57	0	470	299.092	223.655	0	138.841	0	0	0	0	0	0	0	0	0	0	0	0	0	0	0	0	0
AP-06	0	0	484.876	0	0	0	0	0	0	0	0	0	0
Mean	0	0	1294.32	1754.76	255.724	67.321	213.283	4688.69	1859.17	78.3333	49.8487	141.867	29.3126	34.7103	89.2143	0	51.5375	0	0	0	65.75	0	0	0	0	0	0	0	0	0	0
Median	0	0	1136.43	2016.06	400.866	0	200.126	658.84	0	0	0	0	0	0	0	0	0	0	0	0	0	0	0	0	0	0	0	0	0	0	0

## Sheet: by snake number
Snake ID	20_Nov Swab	20_Nov Flush	26_Nov Swab	26_Nov Flush	6_Dec Swab	6_Dec Flush	10_Dec swab	10_Dec Flush	13_Dec Swab	13_Dec Flush	17_Dec Swab	17_Dec Flush	20_Dec Swab	20_Dec Flush	24_Dec Swab	24_Dec Flush	27_Dec Swab	27_Dec Flush	31_Dec Swab	31_Dec Flush	3_Jan Swab	3_Jan Flush	7_Jan Swab	7_Jan Flush	10_Jan Swab	10_Jan Flush	14_Jan Swab	14_Jan Flush	17_Jan Swab	17_Jan Flush	21_Jan Swab	21_Jan Flush	24_Jan Swab	24_Jan Flush	28_Jan Swab	28_Jan Flush	31_Jan Swab	31_Jan Flush	4_Feb Swab	4_Feb Flush	7_Feb Swab	7_Feb Flush	11_Feb Swab	11_Feb Flush	14_Feb Swab	14_Feb Flush	18_Feb Swab	18_Feb Flush	21_Feb Swab
ng/ul	s	f	s	f	s	f	s	f	s	f	s	f	s	f	s	f	s	f	s	f	s	f	s	f	s	f	s	f	s	f	s	f	s	f	s	f	s	f	s	f	s	f	s	f	s	f	s	f	s
AP_01	-0.9	-2.14	-1.42	-2.12	-0.94	-1.79	-0.82	-1.61	-0.88	-1.73	-1.03	-1.45	-2.05	-2.91	-1.47	-2.18	-1.7	-2.18	-1.28	-3	-2.35	-2.47
AP_02	-0.96	-2.07	0.68	-2.92	1.01	-1.47	0.69	-1.27	3.81	-1.57	-0.08	-0.72	3.02	-0.78	5.82	-0.62	2.2	-0.95	0.92	-0.55	10.79	-1.35	12.95	-0.67	17.62	-1.46	4.05	-0.78	13.75	-1.81	6.64	-1.35	15.13	-1.18	12.57	-1.02	0.86	-1.28	4.54	-0.11	11.57	-0.3	8.58	-1.39	7.28	-0.57	37.29	0.1	9.5
AP_03	-1.69	-2.77	-1.86	-2.95	0.94	-0.98	5.24	0.78	1.63	-1.07	0.39	-0.32	2.61	-1.35	1.45	-0.9	2.95	-0.56	0.87	2.9	4.34	-0.14	5.38	-1.15	4.15	-1.23	0.13	-1.06	7.8	-1.89	9.17	0.05	5.61	-0.98	4.7	-1.79	2.34	-1.69	4.43	-1.11	19.12	0.73	1.44	-0.49	0.5	-0.83	3.85	-0.1	3
AP_04	0.6	-3.42	-2.09	-2.56	14.01	0.73	1.47	-1.13	1.6	-0.58	2.86	-0.39	3.23	0.46	2.11	-1.06	5.53	-0.89	3.46	-0.87	16.53	-0.48	11.29	-0.8	5.41	-0.48	7.27	-1.65	2.92	-0.62	8.25	-0.12	7.57	0.05	2.81	-1.02	3.55	-0.48	1.44	-0.6	7.58	-0.16	1.33	-1.08	4.76	-0.89	1.16	-0.57	7.4
AP_05	-0.9	-3.39	-2.22	-3.96	1.35	-0.44	1.48	-0.51	0.1	-1.7	3.72	-0.3	7.11	-0.16	7.39	-1.08	2.02	-0.95	3.29	-0.65	1.61	-1.3	7.74	-1.66	6.01	-1.61	10.14	-1.72	1.83	-1.26	4.8	-0.48	7.36	-1.65	14.15	-0.99	10.7	-0.36	-0.24	0.1	3.05	-0.45	4.72	-0.45	1.61	-0.71	1.48	0.03
AP_06	-0.19	-2.88	-2.8		4.98	-1.14	2.31	-0.66	5.37	-1.58	0.75	-0.45	3.18	-0.88	9.27	-0.95	12.76	-1.05	12.6	-0.97	12.26	-0.34	15.47	1.43	3.55	-1.68
[truncated: 75 more columns]

## Sheet: nasal discharge
Snake #	2012-11-20	2012-11-21	2012-11-22	2012-11-23	2012-11-24	2012-11-25	2012-11-26	2012-11-27	2012-11-28	2012-11-29	2012-11-30	2012-12-01	2012-12-02	2012-12-03	2012-12-04	2012-12-05	2012-12-06	2012-12-07	2012-12-08	2012-12-09	2012-12-10	2012-12-11	2012-12-12	2012-12-13	2012-12-14	2012-12-15	2012-12-16	2012-12-17	2012-12-18	2012-12-19	2012-12-20	2012-12-21	2012-12-22	2012-12-23	2012-12-24	2012-12-25	2012-12-26	2012-12-27	2012-12-28	2012-12-29	2012-12-30	2012-12-31	2013-01-01	2013-01-02	2013-01-03	2013-01-04	2013-01-05	2013-01-06	2013-01-07
AP -02	0	0	0	0	0	0	0	0	0	0	0	0	0	0	0	0	0	0	0	0	0	0	0	0	0	0	0	0	0	0	0	0	0	0	0	0	0	0	0	0	0	0	0	0	1	0	0	0	0
AP-03	0	0	0	0	0	0	0	0	0	0	0	0	0	0	0	0	0	0	0	0	0	0	0	0	0	0	0	0	0	0	0	0	0	0	0	0	0	0	0	0	0	0	0	0	1	1	0	0	0
AP-04	0	0	0	0	0	0	0	0	0	0	0	0	0	0	0	0	0	0	0	0	0	0	0	0	0	0	0	0	0	0	0	0	0	0	0	0	0	0	0	0	0	0	0	0	1	0	0	0	0
AP-05	0	0	0	0	0	0	0	0	0	0	0	0	0	0	0	0	0	0	0	0	0	0	0	0	0	0	0	0	0	0	0	0	0	0	0	0	0	0	0	0	0	0	0	0	0	0	0	0	0
AP-06	0	0	0	0	0	0	0	0	0	0	0	0	0	0	0	0	0	0	0	0	0	0	0	0	0	0	0	0	0	0	0	0	0	0	0	0	1	0	0	0	0	0	0	0	1	0	0	0	0
	0	0	0	0	0	0	0	0	0	0	0	0	0	0	0	0	0	0	0	0	0	0	0	0	0	0	0	0	0	0	0	0	0	0	0	0	20	0	0	0	0	0	0	0	80	20	0	0	0
[truncated: 59 more columns]

## Sheet: facial swelling
Snake #	2012-11-20	2012-11-21	2012-11-22	2012-11-23	2012-11-24	2012-11-25	2012-11-26	2012-11-27	2012-11-28	2012-11-29	2012-11-30	2012-12-01	2012-12-02	2012-12-03	2012-12-04	2012-12-05	2012-12-06	2012-12-07	2012-12-08	2012-12-09	2012-12-10	2012-12-11	2012-12-12	2012-12-13	2012-12-14	2012-12-15	2012-12-16	2012-12-17	2012-12-18	2012-12-19	2012-12-20	2012-12-21	2012-12-22	2012-12-23	2012-12-24	2012-12-25	2012-12-26	2012-12-27	2012-12-28	2012-12-29	2012-12-30	2012-12-31	2013-01-01	2013-01-02	2013-01-03	2013-01-04	2013-01-05	2013-01-06	2013-01-07
AP -02	0	0	0	0	0	0	0	0	0	0	0	0	0	0	0	0	0	0	0	0	0	0	0	0	0	0	1	0	0	0	0	0	0	0	0	0	0	0	0	0	0	0	0	0	0	0	1	1	1
AP-03	0	0	0	0	0	0	0	0	0	0	0	0	0	0	0	0	0	0	0	0	0	0	0	0	0	0	0	0	0	0	0	0	0	0	0	0	0	0	0	0	0	0	0	0	1	1	1	1	1
AP-04	0	0	0	0	0	0	0	0	0	0	0	0	0	0	0	0	0	0	0	0	0	0	0	0	0	0	0	0	0	0	0	0	0	0	0	0	0	0	0	0	0	1	0	0	0	0	0	0	1
AP-05	0	0	0	0	0	0	0	0	0	0	0	0	0	0	0	0	0	0	0	0	0	0	0	0	0	0	1	0	0	0	0	0	0	0	0	0	0	0	0	0	0	1	0	1	1	1	1	1	1
AP-06	0	0	0	0	0	0	0	0	0	0	0	0	0	0	0	0	0	0	0	0	0	0	0	0	0	0	0	0	0	0	0	0	0	0	1	0	0	0	0	0	0	0	0	0	0	1	1	1	1
	0	0	0	0	0	0	0	0	0	0	0	0	0	0	0	0	0	0	0	0	0	0	0	0	0	0	40	0	0	0	0	0	0	0	20	0	0	0	0	0	0	40	0	20	40	60	80	80	100
[truncated: 66 more columns]

## Sheet: open mouth breathing
Snake #	2012-11-20	2012-11-21	2012-11-22	2012-11-23	2012-11-24	2012-11-25	2012-11-26	2012-11-27	2012-11-28	2012-11-29	2012-11-30	2012-12-01	2012-12-02	2012-12-03	2012-12-04	2012-12-05	2012-12-06	2012-12-07	2012-12-08	2012-12-09	2012-12-10	2012-12-11	2012-12-12	2012-12-13	2012-12-14	2012-12-15	2012-12-16	2012-12-17	2012-12-18	2012-12-19	2012-12-20	2012-12-21	2012-12-22	2012-12-23	2012-12-24	2012-12-25	2012-12-26	2012-12-27	2012-12-28	2012-12-29	2012-12-30	2012-12-31	2013-01-01	2013-01-02	2013-01-03	2013-01-04	2013-01-05	2013-01-06	2013-01-07
AP -02	0	0	0	0	0	0	0	0	0	0	0	0	0	0	0	0	0	0	0	0	0	0	0	0	0	0	0	0	0	0	0	0	0	0	0	0	0	0	0	0	0	0	0	0	0	0	0	0	0
AP-03	0	0	0	0	0	0	0	0	0	0	0	0	0	0	0	0	0	0	0	0	0	0	0	0	0	0	0	0	0	0	0	0	0	0	0	0	0	0	0	0	0	0	0	0	0	0	0	0	1
AP-04	0	0	0	0	0	0	0	0	0	0	0	0	0	0	0	0	0	0	0	0	0	0	0	0	0	0	0	0	0	0	0	0	0	0	0	0	0	0	0	0	0	0	0	0	0	0	0	0	0
AP-05	0	0	0	0	0	0	0	0	0	0	0	0	0	0	0	0	0	0	0	0	0	0	0	0	0	0	0	0	0	0	0	0	0	0	0	0	0	0	0	0	0	0	0	0	0	0	0	0	0
AP-06	0	0	0	0	0	0	0	0	0	0	0	0	0	0	0	0	0	0	0	0	0	0	0	0	0	0	0	0	0	0	0	0	0	0	0	0	0	0	0	0	0	0	0	0	0	0	0	0	0
	0	0	0	0	0	0	0	0	0	0	0	0	0	0	0	0	0	0	0	0	0	0	0	0	0	0	0	0	0	0	0	0	0	0	0	0	0	0	0	0	0	0	0	0	0	0	0	0	20
[truncated: 66 more columns]

## Sheet: skin lesion
Snake #	2012-11-20	2012-11-21	2012-11-22	2012-11-23	2012-11-24	2012-11-25	2012-11-26	2012-11-27	2012-11-28	2012-11-29	2012-11-30	2012-12-01	2012-12-02	2012-12-03	2012-12-04	2012-12-05	2012-12-06	2012-12-07	2012-12-08	2012-12-09	2012-12-10	2012-12-11	2012-12-12	2012-12-13	2012-12-14	2012-12-15	2012-12-16	2012-12-17	2012-12-18	2012-12-19	2012-12-20	2012-12-21	2012-12-22	2012-12-23	2012-12-24	2012-12-25	2012-12-26	2012-12-27	2012-12-28	2012-12-29	2012-12-30	2012-12-31	2013-01-01	2013-01-02	2013-01-03	2013-01-04	2013-01-05	2013-01-06	2013-01-07
AP -02	0	0	0	0	0	0	0	0	0	0	0	0	0	0	0	0	0	0	0	0	0	0	0	0	0	0	0	0	0	0	0	0	0	0	0	0	0	0	0	0	0	0	0	0	0	1	1	1	1
AP-03	0	0	0	0	0	0	0	0	0	0	0	0	0	0	0	0	0	0	0	0	0	0	0	0	0	0	0	0	0	0	0	0	0	0	0	0	0	0	0	0	0	0	0	0	0	0	0	0	0
AP-04	0	0	0	0	0	0	0	0	0	0	0	0	0	0	0	0	0	0	0	0	0	0	0	0	0	0	0	0	0	0	0	0	0	0	0	0	0	0	0	0	0	0	0	0	0	0	0	0	0
AP-05	0	0	0	0	0	0	0	0	0	0	0	0	0	0	0	0	0	0	0	0	0	0	0	0	0	0	0	0	0	0	0	0	0	0	0	0	0	0	0	0	0	0	0	0	0	1	1	1	1
AP-06	0	0	0	0	0	0	0	0	0	0	0	0	0	0	0	0	0	0	0	0	0	0	0	0	0	0	0	0	0	0	0	0	0	0	0	0	0	1	1	1	0	0	0	0	1	1	1	1	1
	0	0	0	0	0	0	0	0	0	0	0	0	0	0	0	0	0	0	0	0	0	0	0	0	0	0	0	0	0	0	0	0	0	0	0	0	0	20	20	20	0	0	0	0	20	60	60	60	60
[truncated: 66 more columns]

## Sheet: lethargy
Snake #	2012-11-20	2012-11-21	2012-11-22	2012-11-23	2012-11-24	2012-11-25	2012-11-26	2012-11-27	2012-11-28	2012-11-29	2012-11-30	2012-12-01	2012-12-02	2012-12-03	2012-12-04	2012-12-05	2012-12-06	2012-12-07	2012-12-08	2012-12-09	2012-12-10	2012-12-11	2012-12-12	2012-12-13	2012-12-14	2012-12-15	2012-12-16	2012-12-17	2012-12-18	2012-12-19	2012-12-20	2012-12-21	2012-12-22	2012-12-23	2012-12-24	2012-12-25	2012-12-26	2012-12-27	2012-12-28	2012-12-29	2012-12-30	2012-12-31	2013-01-01	2013-01-02	2013-01-03	2013-01-04	2013-01-05	2013-01-06	2013-01-07
AP -02	0	0	0	0	0	0	0	0	0	0	0	0	0	0	0	0	0	0	0	0	0	0	0	0	0	0	0	0	0	0	0	0	0	0	0	0	0	0	0	0	0	0	0	0	0	0	0	0	0
AP-03	0	0	0	0	0	0	0	0	0	0	0	0	0	0	0	0	0	0	0	0	0	0	0	0	0	0	0	0	0	0	0	0	0	0	0	0	0	0	0	0	0	0	0	0	0	0	0	0	0
AP-04	0	0	0	0	0	0	0	0	0	0	0	0	0	0	0	0	0	0	0	0	0	0	0	0	0	0	0	0	0	0	0	0	0	0	0	0	0	0	0	0	0	0	0	0	0	0	0	0	0
AP-05	0	0	0	0	0	0	0	0	0	0	0	0	0	0	0	0	0	0	0	0	0	0	0	0	0	0	0	0	0	0	0	0	0	0	0	0	0	0	0	0	0	0	0	0	0	0	0	0	1
AP-06	0	0	0	0	0	0	0	0	0	0	0	0	0	0	0	0	0	0	0	0	0	0	0	0	0	0	0	0	0	0	0	0	0	0	0	0	0	0	0	0	0	0	0	0	0	0	1	1	1
	0	0	0	0	0	0	0	0	0	0	0	0	0	0	0	0	0	0	0	0	0	0	0	0	0	0	0	0	0	0	0	0	0	0	0	0	0	0	0	0	0	0	0	0	0	0	20	20	40
[truncated: 66 more columns]

## Sheet: Survival
	status	Days to death	sex
AP-02	1	35	male
AP-03	1	90	male
AP-04	1	90	female
AP-05	1	90	male
AP-06	1	86	female
